# Supplementary material for: Synergistic anti-SARS-CoV-2 activity of repurposed anti-parasitic drug combinations
Source: BMC Pharmacol Toxicol. 2022 Jun 18;23:41. doi: 10.1186/s40360-022-00580-8 (PMC9206137; doi:10.1186/s40360-022-00580-8)
Supplement: Supplementary file 1 — Additional file 1. [file 40360_2022_580_MOESM1_ESM.xlsx]

## Sheet: Single drug
Vero E6 cells
Niclosamide (uM)	%cell viability		%inhibition (qRT-PCR)			%inhibition (plaque assay)
0.5	20.104	25.9103	N/A	N/A	N/A	N/A	N/A	N/A
0.25	59.2549	54.4057	N/A	N/A	N/A	N/A	N/A	N/A
0.125	91.3069	88.1135	95.0472	87.8302	93.9151	84.6107	97.1244	94.5591
0.0625	94.9734	90.9521	52.3585	36.3207	72.2642	40.1261	40.1536	40.0192
0.03125	92.7262	90.3607	29.717	33.9623	20.283	23.687	28.4428	31.034
0.015625	91.6617	92.9846	29.2453	17.9245	28.3019	23.1562	25.2575	23.117
0.0078125	97.6937	91.8983	27.3585	22.1698	24.5283	5.39424	21.2893	14.0121
0.00390625	98.6399	92.8445	21.2264	16.0377	7.07547	11.4957	9.45	9.7213
Ivermectin (uM)	%cell viability			%inhibition (qRT-PCR)			%inhibition (plaque assay)
40	12.3114	10.1388	11.1044	N/A	N/A	N/A	N/A	N/A	N/A
20	21.863	15.6216	14.1388	N/A	N/A	N/A	N/A	N/A	N/A
10	55.1388	53.6216	46.863	N/A	N/A	N/A	N/A	N/A	N/A
5	83.87	88.89	N/A	80.184	78.2822	78.8654	78.3866	83.5062	83.0193
2.5	99.32	100.98	N/A	68.5276	77.4847	81.1043	63.0239	62.6971	66.7731
1.25	100.11	101.75	N/A	48.8344	48.2209	45.1534	52.6383	56.272	48.5943
0.625	102.19	100.89	N/A	17.1779	18.459	16.2048	30.2628	32.6383	30.2628
0.3125	100.47	100.17	N/A	22.0859	7.36196	10.5309	29.7778	20.9959	25.3125
0.15625	100.75	102.24	N/A	20.7669	18.7669	17.5944	7.34119	7.5	7.15
Chloroquine (uM)	%cell viability			%inhibition (qRT-PCR)			%inhibition (plaque assay)
160	34.5202	32.3476	44.659	N/A	N/A	N/A	N/A	N/A	N/A
80	56.4876	64.6952	79.662	N/A	N/A	N/A	N/A	N/A	N/A
40	78.455	83.5244	90.525	N/A	N/A	N/A	N/A	N/A	N/A
20	98.0084	97.5256	102.112	N/A	N/A	N/A	N/A	N/A	N/A
10	100.012	100.905	97.6645	N/A	N/A	N/A	N/A	N/A	N/A
5	100.67	99	N/A	88.1065	84.2604	88.4024	85.1	87	85
2.5	100	99.67	N/A	67.7515	70.0473	70.7337	70	75	69.5
1.25	101.33	99	N/A	51.4793	58.4615	54.0473	61.395	73.204	66.303
0.625	100.67	101.33	N/A	47.2189	54.2604	49.786	50	50	55.5
0.3125	100	101.05	N/A	29.5858	18.9349	23.9842	15	6.056	11
0.15625	100.67	99.543	N/A	14.2012	15.3954	13.495	5	10	2.405
Calu-3 cells
Niclosamide (uM)	%cell viability		%inhibition (plaque assay)
5	59.4444	54.4444	N/A	N/A	N/A	N/A
2.5	85	82.6389	N/A	N/A	N/A	N/A
1.25	96.5278	97.3611	73.3333	69.5238	80.9524	73.3333
0.625	107.361	104.861	65.7143	73.3333	61.9048	73.3333
0.3125	100.417	99.1667	73.3333	69.5238	65.7143	61.9048
0.15625	100	107.639	31.4286	35.2381	42.8571	20
0.078125	108.75	109.861	31.4286	35.2381	39.0476	N/A
0.039063	102.222	104.167	31.4286	23.8095	35.2381	23.8095
0.019531	92.2222	102.917
Ivermectin (uM)	%cell viability		%inhibition (plaque assay)
12.5	6.52778	6.38889	N/A	N/A	N/A
6.25	6.66667	6.66667	N/A	N/A	N/A
3.125	41.9444	53.4722	98.3369	97.9383	90.5268
1.5625	100.111	106.944	90.7217	80.249	82.9245
0.78125	103.889	103.889	63.1433	86.0339	74.5
0.390625	106.667	102.917	55.8649	56.3	55.45
0.195313	103.333	101.25	43.7471	44.69	42.023
0.097656	96.3889	106.389	34.4803	56.1697	40.9504
0.048828	101.768	102.1	7.34119	7.5	6.92

## Sheet: two-drugs 
Vero E6 cells
Niclosamide-Ivermectin
Niclosamide (uM)	Niclosamide (N)						Niclosamide+Ivermectin 2.4 uM						Niclosamide+Ivermectin 1.2 uM						Niclosamide+Ivermectin 0.6 uM					Niclosamide+Ivermectin 0.3 uM
	% inhibition				cell viability		% inhibition			cell viability			% inhibition			cell viability			% inhibition			cell viability		% inhibition			cell viability
0.09	75.8516	79.1228	97.7594	97.317	89.475	90.5	99.1451	99.7612	99.34	75.12	76.342	74.04	98.9402	98.7826	98.83	87.95	87.53	85.398	89.7762	88.256	87.304	90.231	86.329	81.1844	90.6572	89.917	90.43	87.32
0.045	62.3688	59.4102	53.5746	N/A	94.9734	90.9521	99.545	99.9952	99.78	85.93	84.32	82.67	85.1349	92.1437	98.063	90.43	87.56	90.47	73.7571	74.021	73.452	92.348	88.293	50.3454	91.7531	58.8204	91.23	89.56
0.0225	31.698	37.1493	50	N/A	92.7262	90.3607	81.4435	98.1927	96.099	86.72	85.43	88.434	98.1419	84.6107	90.405	90.45	87.598	91.45	55.5579	53.6706	54.2045	90.328	91.265	46.0386	53.0239	59.1049	90.45	92.34
0.01125	6.04772	30.2628	19.893	3.40637	91.6617	92.9846	64.8889	99.2454	81.79	87.5	89.4	91.56	44.5215	85.839	98.8402	92.465	90.218	91.02	41.3583	37.5835	39.495	93.219	87.249	30.2628	31.0294	30.01	93.48	90.375
Ivermectin (uM)	Ivermectin (I)					Ivermectin+Niclosamide 0.09 uM						Ivermectin+Niclosamide 0.045 uM						Ivermectin+Niclosamide 0.0225 uM						Ivermectin+Niclosamide 0.01125 uM
	%inhibition			cell viability		%inhibition			cell viability			%inhibition			cell viability			%inhibition			cell viability			%inhibition			cell viability
2.4	68.5747	80.7891	75.012	99.32	100.98	99.1451	99.7612	99.34	75.12	76.342	74.04	99.545	99.9952	99.78	85.93	84.32	82.67	81.4435	98.1927	96.099	86.72	85.43	88.434	64.8889	99.2454	81.79	87.5	89.4	91.56
1.2	46.4113	46.7815	47.8767	100.11	101.75	98.9402	98.7826	98.83	87.95	87.53	85.398	85.1349	92.1437	98.063	90.43	87.56	90.47	98.1419	84.6107	90.405	90.45	87.598	91.45	44.5215	85.839	98.8402	92.465	90.218	91.02
0.6	40.1261	29.2893	31.2229	102.19	100.89	89.7762	88.256	87.304	90.231	86.329	N/A	73.7571	74.021	73.452	92.348	88.293	N/A	55.5579	53.6706	54.2045	90.328	91.265	N/A	41.3583	37.5835	39.495	93.219	87.249	N/A
0.3	24.7377	21.5416	19.893	100.47	100.17	81.1844	90.6572	89.917	90.43	87.32	N/A	50.3454	91.7531	58.8204	91.23	89.56	N/A	46.0386	53.0239	59.1049	90.45	92.34	N/A	30.2628	31.0294	30.01	93.48	90.375	N/A
Niclosamide-Chloroquine
Niclosamide (uM)	Niclosamide (N)						Niclosamide+Chloroquine 1.7 uM					Niclosamide+Chloroquine 0.85 uM						Niclosamide+Chloroquine 0.425 uM					Niclosamide+Chloroquine 0.2125 uM
	% inhibition				cell viability		%inhibition			cell viability		%inhibition				cell viability		%inhibition			cell viability		%inhibition			cell viability
0.09	75.8516	79.1228	97.7594	97.317	89.475	90.5	95.9614	95.123	94.231	85.973	87.3055	96.5565	97.1836	95.4877	97.2606	87.4095	89.6954	95.9893	96.284	95.01	86.406	88.597	87.2373	87.694	85.24	88.6067	89.5968
0.045	62.3688	59.4102	53.5746	N/A	94.9734	90.9521	92.089	91.204	93.204	89.406	88.496	99.1856	97.8803	98.475	N/A	88.396	90.6987	69.6451	76.8353	73.4012	90.597	89.596	57.0717	58.303	56.394	90.4534	91.3049
0.0225	31.698	37.1493	50	N/A	92.7262	90.3607	82.0756	71.8735	75.924	89.507	90.4968	72.6427	73.23	71.2	N/A	90.3954	91.306	75.5145	61.3109	68.4034	91.4057	90.5096	36.272	37.22	35.78	90.868	93.045
0.01125	6.04772	30.2628	19.893	3.40637	91.6617	92.9846	71.2825	80.249	75.75	90.406	90.596	62.6288	63.204	60.954	N/A	90.596	92.407	43.3558	41.305	42.572	90.5665	90.495	29.7778	28.3022	28.592	92.4059	94.596
Chloroquine (uM)	Chloroquine (C)						Chloroquine+Niclosamide 0.09 uM						Chloroquine+Niclosamide 0.045 uM					Chloroquine+Niclosamide 0.0225 uM					Chloroquine+Niclosamide 0.01125 uM
	% inhibition				cell viability		%inhibition				cell viability		%inhibition			cell viability		%inhibition			cell viability		%inhibition			cell viability
1.7	76.184	70.4752	73.21	N/A	101.33	99	95.9614	95.123	94.231	N/A	85.973	87.3055	92.089	91.204	93.204	89.406	88.496	82.0756	71.8735	75.924	89.507	90.4968	71.2825	80.249	75.75	90.406	90.596
0.85	58.2456	55.2488	59.6679	N/A	100.67	100.33	96.5565	97.1836	95.4877	97.2606	87.4095	89.6954	99.1856	97.8803	98.475	88.396	90.6987	72.6427	73.23	71.2	90.3954	91.306	62.6288	63.204	60.954	90.596	92.407
0.425	35.3824	45.6633	45.6633	N/A	100	101.05	95.9893	96.284	95.01	N/A	86.406	88.597	69.6451	76.8353	73.4012	90.597	89.596	75.5145	61.3109	68.4034	91.4057	90.5096	43.3558	41.305	42.572	90.5665	90.495
0.2125	32.1698	30.2628	30.7445	19.3358	100.67	99.543	87.2373	87.694	85.24	N/A	88.6067	89.5968	57.0717	58.303	56.394	90.4534	91.3049	36.272	37.22	35.78	90.868	93.045	29.7778	28.3022	28.592	92.4059	94.596
Ivermectin-Chloroquine
Ivermectin (uM)	Ivermectin (I)					Ivermectin+Chloroquine 1.7 uM					Ivermectin+Chloroquine 0.85 uM					Ivermectin+Chloroquine 0.425 uM					Ivermectin+Chloroquine 0.2125 uM
	%inhibition			cell viability		%inhibition			cell viability		%inhibition			cell viability		%inhibition			cell viability		%inhibition			cell viability
2.4	68.5747	80.7891	75.012	99.32	100.98	92.9684	90.1927	88.656	85.5065	87.4053	79.4102	80.3854	79.23	92.3055	93.406	77.312	73.3907	76.3486	95.068	95.406	76.3486	69.434	84.3959	99.32	100.98
1.2	46.4113	46.7815	47.8767	100.11	101.75	80.9218	86.1304	86.9692	89.5607	88.4506	71.8735	72.4524	71.67	94.5074	95.4066	57.0717	57.9552	56.2	97.4066	98.795	42.1656	53.0239	59.1049	100.687	99.707
0.6	40.1261	29.2893	31.2229	102.19	100.89	76.0184	75.43	76.721	90.406	89.5067	70.063	85.7404	65.849	95.6075	97.454	50.3454	51.26	49.45	99.608	97.596	49.6522	38.868	37.1493	98.5712	99.272
0.3	24.7377	21.5416	19.893	100.47	100.17	77.7789	77.7789	77.78	92.405	93.395	57.3683	56.1697	57.021	98.607	99.607	47.1491	40.9504	40.5	97.496	98.597	47.8767	21.5416	33.56	100.585	98.354
Chloroquine (uM)	Chloroquine (C)						Chloroquine+Ivermectin 2.4 uM					Chloroquine+Ivermectin 1.2 uM					Chloroquine+Ivermectin 0.6 uM					Chloroquine+Ivermectin 0.3 uM
	% inhibition				cell viability		% inhibition			cell viability		% inhibition			cell viability		% inhibition			cell viability		% inhibition			cell viability
1.7	76.184	70.4752	73.21	N/A	101.33	99	92.9684	90.1927	88.656	85.5065	87.4053	80.9218	86.1304	86.9692	89.5607	88.4506	76.0184	75.43	76.721	90.406	89.5067	77.7789	77.7789	77.78	92.405	93.395
0.85	58.2456	55.2488	59.6679	N/A	100.67	100.33	79.4102	80.3854	79.23	92.3055	93.406	71.8735	72.4524	71.67	94.5074	95.4066	70.063	85.7404	65.849	95.6075	97.454	57.3683	56.1697	57.021	98.607	99.607
0.425	35.3824	45.6633	45.6633	N/A	100	101.05	77.312	73.3907	76.3486	95.068	95.406	57.0717	57.9552	56.2	97.4066	98.795	50.3454	51.26	49.45	99.608	97.596	47.1491	40.9504	40.5	97.496	98.597
0.2125	32.1698	30.2628	30.7445	19.3358	100.67	99.543	76.3486	69.434	84.3959	99.32	100.98	42.1656	53.0239	59.1049	100.687	99.707	49.6522	38.868	37.1493	98.5712	99.272	47.8767	21.5416	33.56	100.585	98.354
Calu-3 cells
Niclosamide-Ivermectin
Niclosamide (uM)	Niclosamide (N)					Niclosamide+Ivermectin 0.4 uM					Niclosamide+Ivermectin 0.2 uM					Niclosamide+Ivermectin 0.1 uM					Niclosamide+Ivermectin 0.05 uM
	% inhibition			cell viability		% inhibition			cell viability		% inhibition			cell viability		% inhibition			cell viability		% inhibition			cell viability
0.4	60	53.3333	70	103.024	98.4881	79.3333	76.6667	81.3333	100.51	101.423	74.6667	74.6667	66.6667	116.415	102.495	60	60	70.6667	97.486	110.151	60	53.3333	66.6667	100.646	101.287
0.2	53.3333	60	46.6667	98.2721	86.3931	80.6667	78	73.3333	94.1685	103.888	72	76	66.6667	101.08	103.607	60	60	40	101.08	98.9201	46.6667	73.3333	50	100.48	98.2721
0.1	53.3333	46.6667	40	89.8488	85.7451	80	73.3333	66.6667	96.7603	86.1771	73.3333	66.6667	66.6667	108.423	98.2721	50	56.6667	40	100.864	91.3607	46.6667	60	53.3333	101.015	98.6393
0.05	33.3333	13.3333	13.3333	96.5443	92.6566	73.3333	73.3333	66.6667	113.607	96.1123	70	66.6667	60	100.734	100.432	40	53.3333	53.3333	100.864	91.3607	46.6667	33.3333	53.3333	103.758	100.864
Ivermectin (uM)	Ivermectin (I)					Ivermectin+Niclosamide 0.4 uM					Ivermectin+Niclosamide 0.2 uM					Ivermectin+Niclosamide 0.1 uM					Ivermectin+Niclosamide 0.05 uM
	%inhibition			cell viability		%inhibition			cell viability		%inhibition			cell viability		%inhibition			cell viability		%inhibition			cell viability
0.4	53.3333	73.3333	66.6667	94.3845	100.454	79.3333	76.6667	81.3333	100.51	101.423	80.6667	78	73.3333	94.1685	103.888	80	73.3333	66.6667	96.7603	86.1771	73.3333	73.3333	66.6667	113.607	96.1123
0.2	40	66.6667	53.3333	101.944	95.3132	74.6667	74.6667	66.6667	116.415	102.495	72	76	66.6667	101.08	103.607	73.3333	66.6667	66.6667	108.423	98.2721	70	66.6667	60	100.734	100.432
0.1	33.3333	26.6667	40	99.9136	100.112	60	60	70.6667	97.486	110.151	60	60	40	101.08	98.9201	50	56.6667	40	100.864	91.3607	40	53.3333	53.3333	100.864	91.3607
0.05	26.6667	33.3333	26.6667	100.071	99.8812	60	53.3333	66.6667	100.646	101.287	46.6667	73.3333	50	100.48	98.2721	46.6667	60	53.3333	101.015	98.6393	46.6667	33.3333	53.3333	103.758	100.864
